# Supplementary material for: Thromboembolic Disease and Cardiac Thrombotic Complication in COVID-19: A Systematic Review
Source: Metabolites. 2022 Sep 22;12(10):889. doi: 10.3390/metabo12100889 (PMC9611930; doi:10.3390/metabo12100889)
Supplement: Supplementary file 1 [file metabolites-12-00889-s001.zip]

Archive with 1 entries (1 files):
- metabolites-1910624-supplementary.pdf
